# Supplementary material for: The climate hazards infrared precipitation with stations—a new environmental record for monitoring extremes
Source: Sci Data. 2015 Dec 8;2:150066. doi: 10.1038/sdata.2015.66 (PMC4672685; doi:10.1038/sdata.2015.66)
Supplement: Supplementary file 1 [file sdata201566-isa1.zip › a_assay_Funk.txt]

Sample Name	Protocol REF	Parameter value[observation rate]	Unit	Term Source REF	Term Accession Number	Protocol REF	Comment[description]	Assay Name	Raw Data File	Comment[file format]	Comment [Data Repository]	Comment [Data Record Accession]	Comment [Data Record URI]
africa_6-hourly	Station data merging	6	hour	UO	UO:0000032	CHIRPS	Africa subset 6-hourly fields at 0.1 degree resolution. Special binary format.	africa_6-hourly	africa_6-hourly	binary	Climate Hazards Group	doi:10.15780/G2RP4Q	http://dx.doi.org/10.15780/G2RP4Q
africa_daily	Station data merging	24	hour	UO	UO:0000032	CHIRPS	Africa subset daily fields at 0.05 and 0.25 degree resolution. BIL's and TIFF's.	africa_daily	africa_daily	BIL and TIFF	Climate Hazards Group	doi:10.15780/G2RP4Q	http://dx.doi.org/10.15780/G2RP4Q
africa_dekad	Station data merging	10	day	UO	UO:0000033	CHIRPS	Africa subset dekadal fields. BIL's, PNG's and TIFF's.	africa_dekad	africa_dekad	BIL, PNG and TIFF	Climate Hazards Group	doi:10.15780/G2RP4Q	http://dx.doi.org/10.15780/G2RP4Q
africa_monthly	Station data merging	1	month	UO	UO:0000035	CHIRPS	Africa subset monthly fields. BIL's, PNG's and TIFF's.	africa_monthly	africa_monthly	BIL, PNG and TIFF	Climate Hazards Group	doi:10.15780/G2RP4Q	http://dx.doi.org/10.15780/G2RP4Q
africa_pentad	Station data merging	1	month	UO	UO:0000035	CHIRPS	Africa subset monthly fields. BIL's, PNG's and TIFF's.	africa_pentad	africa_pentad	BIL, PNG and TIFF	Climate Hazards Group	doi:10.15780/G2RP4Q	http://dx.doi.org/10.15780/G2RP4Q
camer_dekad	Station data merging	10	day	UO	UO:0000033	CHIRPS	Central America/Caribbean subset dekadal fields. BIL's and TIFF's.	camer_dekad	camer-carib_dekad	BIL and TIFF	Climate Hazards Group	doi:10.15780/G2RP4Q	http://dx.doi.org/10.15780/G2RP4Q
carib_dekad	Station data merging	10	day	UO	UO:0000033	CHIRPS	Central America/Caribbean subset dekadal fields. BIL's and TIFF's.	carib_dekad	camer-carib_dekad	BIL and TIFF	Climate Hazards Group	doi:10.15780/G2RP4Q	http://dx.doi.org/10.15780/G2RP4Q
camer_monthly	Station data merging	1	month	UO	UO:0000035	CHIRPS	Central America/Caribbean subset monthly fields. BIL's and TIFF's.	camer_monthly	camer-carib_monthly	BIL and TIFF	Climate Hazards Group	doi:10.15780/G2RP4Q	http://dx.doi.org/10.15780/G2RP4Q
carib_monthly	Station data merging	1	month	UO	UO:0000035	CHIRPS	Central America/Caribbean subset monthly fields. BIL's and TIFF's.	carib_monthly	camer-carib_monthly	BIL and TIFF	Climate Hazards Group	doi:10.15780/G2RP4Q	http://dx.doi.org/10.15780/G2RP4Q
camer_pentad	Station data merging	5	day	UO	UO:0000033	CHIRPS	Central America/Caribbean subset pentadal fields. BIL's and TIFF's.	camer_pentad	camer-carib_pentad	BIL and TIFF	Climate Hazards Group	doi:10.15780/G2RP4Q	http://dx.doi.org/10.15780/G2RP4Q
carib_pentad	Station data merging	5	day	UO	UO:0000033	CHIRPS	Central America/Caribbean subset pentadal fields. BIL's and TIFF's.	carib_pentad	camer-carib_pentad	BIL and TIFF	Climate Hazards Group	doi:10.15780/G2RP4Q	http://dx.doi.org/10.15780/G2RP4Q
EAC_monthly	Station data merging	1	month	UO	UO:0000035	CHIRPS	East African Community monthly fields. BIL's and TIFF's.	EAC_monthly	EAC_monthly	BIL and TIFF	Climate Hazards Group	doi:10.15780/G2RP4Q	http://dx.doi.org/10.15780/G2RP4Q
EAC_monthly_EWX	Station data merging	1	month	UO	UO:0000035	CHIRPS	East African Community monthly EWX fields. TIFF's.	EAC_monthly_EWX	EAC_monthly_EWX	TIFF	Climate Hazards Group	doi:10.15780/G2RP4Q	http://dx.doi.org/10.15780/G2RP4Q
global_2-monthly	Station data merging	2	month	UO	UO:0000035	CHIRPS	Quasi-global 2-monthly fields. TIFF's.	global_2-monthly	global_2-monthly	TIFF	Climate Hazards Group	doi:10.15780/G2RP4Q	http://dx.doi.org/10.15780/G2RP4Q
global_2_EWX-monthly	Station data merging	2	month	UO	UO:0000035	CHIRPS	Quasi-global 2-monthly EWX fields. TIFF's.	global_2_EWX-monthly	global_2_EWX-monthly	TIFF	Climate Hazards Group	doi:10.15780/G2RP4Q	http://dx.doi.org/10.15780/G2RP4Q
global_3-monthly	Station data merging	3	month	UO	UO:0000035	CHIRPS	Quasi-global 3-monthly fields. TIFF's.	global_3-monthly	global_3-monthly	TIFF	Climate Hazards Group	doi:10.15780/G2RP4Q	http://dx.doi.org/10.15780/G2RP4Q
global_3_EWX-monthly	Station data merging	3	month	UO	UO:0000035	CHIRPS	Quasi-global 3-monthly EWX fields. TIFF's.	global_3_EWX-monthly	global_3_EWX-monthly	TIFF	Climate Hazards Group	doi:10.15780/G2RP4Q	http://dx.doi.org/10.15780/G2RP4Q
global_annual	Station data merging	1	year	UO	UO:0000036	CHIRPS	Quasi-global annual fields. NetCDF's and TIFF's.	global_annual	global_annual	NetCDF and TIFF	Climate Hazards Group	doi:10.15780/G2RP4Q	http://dx.doi.org/10.15780/G2RP4Q
global_daily	Station data merging	24	hour	UO	UO:0000032	CHIRPS	Quasi-global daily fields. NetCDF's and TIFF's.	global_daily	global_daily	NetCDF and TIFF	Climate Hazards Group	doi:10.15780/G2RP4Q	http://dx.doi.org/10.15780/G2RP4Q
global_dekad	Station data merging	10	day	UO	UO:0000033	CHIRPS	Quasi-global dekadal fields. BIL's, NetCDF's and TIFF's.	global_dekad	global_dekad	BIL, NetCDF and TIFF	Climate Hazards Group	doi:10.15780/G2RP4Q	http://dx.doi.org/10.15780/G2RP4Q
global_dekad_EWX	Station data merging	10	day	UO	UO:0000033	CHIRPS	Quasi-global dekadal fields. TIFF's.	global_dekad_EWX	global_dekad_EWX	TIFF	Climate Hazards Group	doi:10.15780/G2RP4Q	http://dx.doi.org/10.15780/G2RP4Q
global_monthly	Station data merging	1	month	UO	UO:0000035	CHIRPS	Quasi-global monthly fields. BIL's, NetCDF's and TIFF's.	global_monthly	global_monthly	BIL, NetCDF and TIFF	Climate Hazards Group	doi:10.15780/G2RP4Q	http://dx.doi.org/10.15780/G2RP4Q
global_monthly_EWX	Station data merging	1	month	UO	UO:0000035	CHIRPS	Quasi-global monthly fields. TIFF's.	global_monthly_EWX	global_monthly_EWX	TIFF	Climate Hazards Group	doi:10.15780/G2RP4Q	http://dx.doi.org/10.15780/G2RP4Q
global_pentad	Station data merging	5	day	UO	UO:0000033	CHIRPS	Quasi-global pentadal fields. BIL's, NetCDF's and TIFF's.	global_pentad	global_pentad	BIL, NetCDF and TIFF	Climate Hazards Group	doi:10.15780/G2RP4Q	http://dx.doi.org/10.15780/G2RP4Q
prelim	Station data merging	2	day	UO	UO:0000033	CHIRPS	Quasi-global Rapid CHIRPS with 2-day lag. GTS and Conagua (Mexico) stations only.	prelim	prelim	GTS and Conagua	Climate Hazards Group	doi:10.15780/G2RP4Q	http://dx.doi.org/10.15780/G2RP4Q
whem_daily	Station data merging	1	day	UO	UO:0000033	CHIRPS	Western Hemisphere daily fields. TIFF's.	whem_daily	whem_daily	TIFF	Climate Hazards Group	doi:10.15780/G2RP4Q	http://dx.doi.org/10.15780/G2RP4Q
50N-50S.with_oceans	Station data merging	1	month	UO	UO:0000035	CHIRPS	Monthly and pentad CHPclim from 50N to 50S using TRMM climatology to fill ocean areas	50N-50S.with_oceans_monthly	50N-50S.with_oceans		Climate Hazards Group	doi10.15780/G2159X	http://dx.doi.org/10.15780/G2159X
50N-50S.with_oceans	Station data merging	5	day	UO	UO:0000033	CHIRPS	Monthly and pentad CHPclim from 50N to 50S using TRMM climatology to fill ocean areas	50N-50S.with_oceans_pentad	50N-50S.with_oceans		Climate Hazards Group	doi10.15780/G2159X	http://dx.doi.org/10.15780/G2159X
90N-90S.landonly	Station data merging	1	month	UO	UO:0000035	CHIRPS	Monthly CHPclim from 90N to 90S, no data over oceans	90N-90S.landonly	90N-90S.landonly		Climate Hazards Group	doi10.15780/G2159X	http://dx.doi.org/10.15780/G2159X
